# Supplementary material for: Akt/mTOR integrate energy metabolism with Wnt signal to influence wound epithelium growth in Gekko Japonicus
Source: Commun Biol. 2022 Sep 27;5:1018. doi: 10.1038/s42003-022-04004-5 (PMC9515156; doi:10.1038/s42003-022-04004-5)
Supplement: Supplementary file 3 — Supplementary data 1 [file 42003_2022_4004_MOESM3_ESM.xlsx]

## Sheet: Figure 1
Figure 1B
		Regeneration	Non-regeneration
	28℃	8	2
	10℃	0	10
	17℃	1	9
Figure 1C	ATP
		Liver								Tail
	28℃	0.004321	9.2e-05	4.7e-05	3.5e-05	8.5e-05	0.001266	0.001402		0.003946	0.028913	0.004341	0.013072	0.009124	0.007548	0.019794	0.005243
	10℃	0.000785	0.000803	0.000371	0.000695	0.00028	0.00094	0.00067		0.003315	0.001568	0.001222	0.000875	0.003749	0.000602	0.000682	0.000235
	17℃	0.00079	0.000412	0.00151	0.00062	0.000711	0.000383	0.000806		0.007124	0.000548	0.000793	0.005243	0.00434	0.001334	0.006973	0.003518
Figure 1D	CHOL
	28℃		12.6	12.2	10.3	14.3
	10℃	5.7		5.6	6.5	5.3
	17℃	5.3	4.5	13.4	6.6	7.2
Figure 1E	TG
	28℃	0.96	0.43	0.4		0.68
	10℃	0.36	0.24	0.34	0.31	0.2
	17℃	0.83	0.21	0.25	0.24	0.36
Figure 1F	GLU
	28℃	3.6	2.8	3.9	5.4	7.4
	10℃	5.5	4.9	3.4	3.8	2.1
	17℃	2.9	4.5	5.1	3.7	4.2
Figure 1G	LDL
	28℃		7.66	6.01		4.91
	10℃	0.5	5.35	0.87	1.93	1.76
	17℃	2.18	2.35	1.43	2.24	2.3
Figure 1H	HDL
	28℃			4.95	5.78	7.15
	10℃	4.31	3.82	4.36	3.57	2.89
	17℃	3.17	3.72	4.08	4.6	3.91
Figure 1I	UA
	28℃	314	527	294
	10℃	74		74	115
	17℃			169	81	94
Figure 1J	CR
	28℃	71	52	47	36	34
	10℃	28	25	26	30	30
	17℃	31	27	29	32	26

## Sheet: Figure 2
Figure 2B	10℃			28℃
	0d	0.92361	1.61458	0.68516	0.61339	0.87408	1.23056
	3d	0.51376	1.07908	0.78735	1.46311	1.77991	1.23695
	7d	1.44433	0.93452	1.13465	2.25013	2.07325	1.60709
	14d	0.21435	0.64043	0.26386	1.81789	1.18834	1.57019
Figure 2C		10℃			28℃
	0d	0.42059	0.13372	0.10927	0.43914	0.10761	0.15627
	3d	0.43391	0.21825	0.18864	0.81267	0.5313	0.57669
	7d	0.11002	0.35044	0.18089	0.25543	0.49452	0.29116
	14d	0.13817	0.08788	0.20831	0.10386	0.38871	0.16058
Figure 2D		10℃			28℃
	0d	0.553451	0.485643	0.489846	5.695	5.05352	5.24774
	3d	0.582564	0.507327	0.55367	3.53353	3.07025	2.96438
	7d	1.90699	1.61185	1.7029	13.7399	13.0487	14.0544
	14d	2.18693	1.80836	2.08937	21.0404	22.9024	23.3182
Figure 2E		10℃			28℃
	0d	0.05262	0.06312	0.12832	0.08774	0.07801	0.03134
	3d	0.20792	0.09127	0.07033	1.65094	1.02673	1.18246
	7d	0.09202	0.06444	0.18368	0.20818	0.24477	0.19284
	14d	0.06314	0.00325	0.00106	0.00902	0.0309	0.09139

## Sheet: Figure 3
Figure 3C		Regeneration	Non-regeneration
	DMSO	9	2
	MK-2206	1	11
Figure 3F
	DMSO	1.23807	1.41007	1.20444
	MK-2206	0.627924	0.636124	0.720457
Figure 3G
	DMSO	1.16161	1.2332	1.739
	MK-2206	0.330518	0.401127	0.296621
Figure 3H
	DMSO	1.29141	1.33891	1.60257
	MK-2206	0.0007514	0.0009062	0.001002
Figure 3J
	DMSO	0.5147	0.4836	0.4725	0.3827	0.6218	WE
	MK-2206	0.0824	0.1019	0.2016	0.0938	0.1432	WE
	DMSO	0.7264	0.6533	0.5538	0.492	0.5894	Blastema
	MK-2206	0.3147	0.2982	0.2133	0.1086	0.2284	Blastema

## Sheet: Figure 4
Figure 4B		Regeneration	Non-regeneration
	DMSO	11	0
	IWP-4	3	8
	XAV939	2	10
Figure 4D
	DMSO	0.3346	0.2814	0.2639	0.1538	0.3126	WE
	IWP-4	0.0124	0.0065	0.0084	0.0848	0.1124	WE
	XAV939	0.1236	0.1064	0.0842	0.0908	0.1168	WE
	DMSO	0.329	0.2342	0.2425	0.1934	0.3085	Blastema
	IWP-4	0.1209	0.1298	0.0573	0.09	0.1044	Blastema
	XAV939	0.0732	0.1038	0.1107	0.0905	0.0846	Blastema

## Sheet: Figure 5
Figure 5B
	DMSO	0.815327	0.69447	0.917605
	IWP-4	0.351844	0.26559	0.307908
	XAV939	0.160348	0.240284	0.122567
Figure 5C
	DMSO	5.29483	5.4759	5.77544
	IWP-4	1.61903	1.54964	2.03117
	XAV939	3.08355	1.9999	2.06903
Figure 5D
	DMSO	1.17542	0.87376	0.90205
	IWP-4	0.40248	0.29035	0.34606
	XAV939	0.56139	0.70246	0.68305
Figure 5E
	DMSO	0.931672	0.852191	0.732284
	IWP-4	0.366713	0.40288	0.481766
	XAV939	0.607844	0.536178	0.571545

## Sheet: Figure6
					Low-temp			Normal
				0d	0.17157	0.169885	0.184952	0.040953	0.038168	0.055069
		t-AMPK		3d	0.14674	0.148915	0.165653	0.115106	0.120109	0.131213
				7d	0.342479	0.355804	0.362691	0.050079	0.046117	0.06725
				14d	0.177967	0.184545	0.197335	0.181166	0.19158	0.19791
												Low-temp			Normal
				0d	0.37979	0.319049	0.131354	0.244295	0.321507	0.268086		2.21362	1.87803	0.710206	5.96525	8.42347	4.86818		0.0136302	*
		p-AMPK		3d	2.66757	3.38061	3.14837	0.690092	1.20726	1.15013	p/t	18.1789	22.7016	19.0058	5.99527	10.0514	8.76537		0.00310906	**
				7d	3.02321	3.5917	3.33736	0.828011	1.38688	1.39371		8.82742	10.0946	9.20167	16.5341	30.0731	20.7244		0.0313303	*
				14d	2.46648	3.16905	2.81888	2.03379	2.74229	2.6112		13.8592	17.1723	14.2847	11.2261	14.3141	13.1939		0.186442	ns

## Sheet: Figure 7
Figure 3C		Regeneration	Non-regeneration
	DMSO	3	12
	RAD001	14	0
	A769662	14	0
Figure 3E	3F	3G
		b-actin				p-AMPK				AMPK
	1	37956.9			1	3908.94			1	8481.87	9087.34	8238.58	0.22346	0.239412	0.217051	0.000143565
	2	46284.9			2	10109.5			2	19759.5	21600.6	19700.5	0.426911	0.466689	0.425636	2.65447e-05
	3	44428.7			3	34811.1			3	44211.5	49033.6	44150.5	0.995111	1.10365	0.993738
		DMSO	RAD001	A769662
p-AMPKa/AMPKa		1	1.51212	1.18361
		1	1.52738	1.33147
		1	1.73039	1.14689
		1	0.932673	1.827
		1	2.09459	2.51015
			0.0179923	0.0485076
p-mTORC1/mTORC1		DMSO	RAD001	A769662
		1	0.332529	0.0991293
		1		0.54568
		1	0.346356	0.276917
		1	0.987182	0.288682
		1	0.570136	0.43175
Figure 3I
	DMSO	0.3721	0.4826	0.5064	0.4322	0.3348	WE
	RAD001	0.0165	0.0323	0.0204	0.1134	0.0187	WE
	A769662	0.1946	0.1011	0.0825	0.0603	0.0525	WE
	DMSO	0.5013	0.4826	0.3486	0.5528	0.6017	Blastema
	RAD001	0.1128	0.1024	0.0948	0.0864	0.1605	Blastema
	A769662	0.1468	0.1357	0.0924	0.1249	0.0876	Blastema

## Sheet: Fig S1
Supplementary Figure 1b	DMSO	SKL2001	CHIR
	0.038	0.334	0.116
	0.041	0.468	0.208
	0.028	0.289	0.134
Supplementary Figure 1c	DMSO	SKL2001	CHIR
	0.018	0.502	0.761
	0.022	0.418	0.802
	0.034	0.623	0.696
Supplementary Figure 1d	DMSO			SKL2001			SKL2001+MK2206
FGF8	1	1	1	1.181	1.19748	1.29834	0.528509	0.657471	0.771997
FGF10	1	1	1	3.43426	4.11245	3.238	1.70133	1.54221	1.42405
FGF20	1	1	1	7.31065	5.79577	9.13666	2.31338	1.46917	3.08442

## Sheet: FigS3
Supplementary figure 3b
		Non-regeneration	Regeneration
	DMSO	2	8
	Torin1	10	0
Supplementary figure 3d
		DMSO	Torin1
		0.931342	0.325926
		0.859497	0.283483
		0.825115	0.279644
Supplementary figure 3f
		DMSO	Torin1	DMSO	Torin1
		0.3518	0.0064	0.3651	0.08
		0.2847	0.0028	0.2846	0.1029
		0.3354	0.0045	0.3084	0.075
		0.3647	0.0537	0.2118	0.0684
		0.2714	0.0987	0.3527	0.1207
